# Supplementary material for: Combined Liquid-Based Cytology and Conventional Smear Provides Better Sensitivity and Adequacy Rates After Endoscopic Ultrasound-Guided Tissue Acquisition of Abdominal Masses: A Systematic Review and Meta-Analysis
Source: J Clin Med. 2025 Sep 22;14(18):6685. doi: 10.3390/jcm14186685 (PMC12471235; doi:10.3390/jcm14186685)
Supplement: Supplementary file 1 [file jcm-14-06685-s001.zip]

Archive with 1 entries (1 files):
- jcm-3826037-supplementary.pdf
